# Supplementary material for: “I probably shouldn’t go in today”: Inequitable access to paid sick leave and its impacts on health behaviors during the emergence of COVID-19 in the Seattle area
Source: PLoS One. 2024 Sep 10;19(9):e0307734. doi: 10.1371/journal.pone.0307734 (PMC11386467; doi:10.1371/journal.pone.0307734)
Supplement: S2 File — (ZIP) [file pone.0307734.s002.zip]

Archive with 5 entries (5 files):
- Copy of AppendixA1_SFS_Kiosk_Consent.pdf
- Copy of AppendixA2_SFS_Swab_Send_Consent.pdf
- Copy of AppendixB_SFS_Enrollment_Questionnaire.pdf
- Copy of AppendixC_SFS_Illness_Questionnaire.pdf
- Copy of AppendixD_SFS_Week_FollowUp_Survey.pdf
